# Supplementary material for: Nanoparticle Lysis of Cryptosporidium Oocysts
Source: Methods Protoc. 2024 Aug 23;7(5):66. doi: 10.3390/mps7050066 (PMC11417895; doi:10.3390/mps7050066)
Supplement: Supplementary file 1 [file mps-07-00066-s001.zip]

Archive with 1 entries (1 files):
- mps-3086862-supplementary.pdf
